# Supplementary material for: Genetic Disruption of the γ-Glutamylcysteine Ligase in PDAC Cells Induces Ferroptosis-Independent Cell Death In Vitro without Affecting In Vivo Tumor Growth
Source: Cancers (Basel). 2022 Jun 28;14(13):3154. doi: 10.3390/cancers14133154 (PMC9264981; doi:10.3390/cancers14133154)
Supplement: Supplementary file 1 [file cancers-14-03154-s001.zip]

Archive with 1 entries (1 files):
- cancers-1671481-supplementary.pdf
